# Supplementary material for: Early Stroke Induces Long-Term Impairment of Adult Neurogenesis Accompanied by Hippocampal-Mediated Cognitive Decline
Source: Cells. 2019 Dec 17;8(12):1654. doi: 10.3390/cells8121654 (PMC6953020; doi:10.3390/cells8121654)
Supplement: Supplementary file 1 [file cells-08-01654-s001.zip]

Archive with 9 entries (7 files):
- cells-629059-supplementary-final/
- cells-629059-supplementary-final/Neuer Ordner/
- cells-629059-supplementary-final/Neuer Ordner/Kathner-Schaffert_S1_antibodies.pdf
- cells-629059-supplementary-final/Neuer Ordner/Kathner-Schaffert_S4_Sholl analysis.pdf
- cells-629059-supplementary-final/Neuer Ordner/Kathner-Schaffert_S7_Hippocampus-dependent strategies.pdf
- cells-629059-supplementary-final/Neuer Ordner/Kathner_Schaffert_S2_ Volume_statistic.pdf
- cells-629059-supplementary-final/Neuer Ordner/Kathner_Schaffert_S3_ Ki67_neurogenesis_statistic.pdf
- cells-629059-supplementary-final/Neuer Ordner/Kathner_Schaffert_S5_ Precursor_PCNAcells_branched_unbranched stem cells_Statistic.pdf
- cells-629059-supplementary-final/Neuer Ordner/Kathner_Schaffert_S6_WaterMaze_statistic.pdf
